# Supplementary material for: Identification of Three Type II Toxin-Antitoxin Systems in Model Bacterial Plant Pathogen Dickeya dadantii 3937
Source: Int J Mol Sci. 2021 May 31;22(11):5932. doi: 10.3390/ijms22115932 (PMC8198452; doi:10.3390/ijms22115932)
Supplement: Supplementary file 1 [file ijms-22-05932-s001.zip]

Archive with 1 entries (1 files):
- ijms-1241183-supplementary.pdf
